# Supplementary material for: Gatifloxacin hydrochloride confers broad-spectrum antibacterial activity against phytopathogenic bacteria
Source: Front Microbiol. 2024 Dec 2;15:1504243. doi: 10.3389/fmicb.2024.1504243 (PMC11648225; doi:10.3389/fmicb.2024.1504243)
Supplement: Supplementary file 2 [file Table_2.xlsx]

## Sheet: Sheet2
Number	Name	OD600	Inhibitory ratio
	DMSO	2.714±0.153
1	Terphenyllin	1.479±0.135	0.411905
2	Indolelactic acid	1.131±0.186	0.550312
3	Antrodin A	1.832±0.102	0.271245
4	N-Acetyl-L-tryptophan	1.869±0.148	0.256529
5	Colistin methanesulfonate sodium salt	1.965±0.049	0.218481
6	Glycogen, Mussel	1.78±0.228	0.292191
7	Tacrolimus monohydrate	2.437±0.061	0.0308896
8	Lasalocid sodium	2.028±0.132	0.193292
9	cyclo(L-Pro-L-Tyr)	2.126±0.228	0.154315
10	3'-Adenylic acid	2.41±0.118	0.0414954
11	Canthaxanthin	2.182±0.108	0.132308
12	Polyporenic acid C	2.155±0.239	0.142914
13	Fosfomycin sodium	1.648±0.123	0.34469
14	(Z)-2-decenoic acid	2.374±0.19	0.0558133
15	Chloramphenicol succinate sodium	2.516±0.074	-0.000795439
16	Nosiheptide	1.343±0.151	0.465995
17	5-deoxy Thymidine	1.842±0.132	0.267268
18	1-Methylxanthine	2.266±0.305	0.0986345
19	β-N-methylamino-L-alanine hydrochloride	2.223±0.235	0.116002
20	α-Factor Mating Pheromone, yeast acetate	2.123±0.238	0.155774
21	Pyridoxylamine	2.055±0.218	0.182553
22	Methyl mycophenolate	1.294±0.137	0.485483
23	3,4-Dimethylbenzoic acid	1.734±0.247	0.310221
24	Maduramicin ammonium	2.175±0.201	0.134827
25	Viridicatol	1.27±0.064	0.495029
26	2′-O-Methyluridine	2.175±0.27	0.13496
27	Phenazine-1-carboxylic acid	1.495±0.18	0.405409
28	Propiosyringone	2.18±0.257	0.133104
29	Ganoderic acid B	2.602±0.037	-0.0348668
30	antcin A	1.524±0.068	0.393875
31	3-Methyluridine	1.197±0.206	0.523929
32	Se-Methylselenocysteine	1.269±0.098	0.495161
33	2,3-Butanediol	0.857±0.801	0.659287
34	Oxychlororaphine	2.346±0.174	0.13547
35	Curvulin	2.748±0.063	-0.0126505
36	Urolithin C	2.433±0.066	0.103414
37	Fervenulin	0.512±0.069	0.811226
38	Questiomycin A	1.507±0.192	0.444731
39	Gatifloxacin hydrochloride	0.063±0.009	0.975076
40	Hydroxyphenyllactic acid	2.532±0.093	0.0669369
41	Dihydrocyclosporin A	2.669±0.086	0.0167035
42	N-Acetyltyramine	2.164±0.083	0.20253
43	α-Zearalenol	2.297±0.236	0.153648
44	3-Nitropropanoic acid	2.777±0.091	-0.0233358
45	Simvastatin	2.714±0.194	0
46	Epothilone A	2.535±0.101	0.0658315
47	Fumagillol	1.937±0.246	0.28617
48	Aureobasidin A	2.581±0.109	0.0488823
49	Valinomycin	2.627±0.282	0.0319332
50	Colistin sulfate	1.606±0.332	0.408131
51	Neomycin sulfate	2.67±0.119	0.0163351
52	G-418 disulfate	2.223±0.639	0.180791
53	Paromomycin Sulfate	0.146±0.012	0.946082
54	Ectoine	2.74±0.209	-0.00945714
55	Esafosfan trisodium	2.585±0.116	0.0474085
56	Toyocamycin	2.663±0.121	0.0187915
57	Nystatin	2.778±0.045	-0.0235814
58	Roseoflavin	2.353±0.094	0.132891
